# Supplementary material for: The intracellular pathogen Francisella tularensis escapes from adaptive immunity by metabolic adaptation
Source: Life Sci Alliance. 2022 Jun 6;5(10):e202201441. doi: 10.26508/lsa.202201441 (PMC9170078; doi:10.26508/lsa.202201441)
Supplement: Supplementary file 1 [file LSA-2022-01441_TableS1.xlsx]

## Sheet: Sheet2
	Table S1. Primers used in this study
	Product Vector	Primer	Sequence
	pFRSU-ΔribD	ribD-Up1.5.FOR	GCAGCCCGGGGGATCTGAGACACCACCTCTCAAACCAG
		ribD-up1.5.REV	CTATGCCATTGCCCATTTATATTTACTTACAGTTAGGGCAG
		ribD-down1.5.FOR	TGGGCAATGGCATAGTTCAGCAACTAGGAACAA
		ribD-down1.5.REV	TAGAACTAGTGGATCAACCAATACCTCTACCTTCTTGGTCAAG
	pFRSU-ribDFT	ribDFT.FOR	AATATAAATGGGCAAATGAAAAATATCGATAAATATTATATGCAACAAGCACTTACT
		ribDFT.REV	TGCTGAACTATGCCACTAAACATTAGAATTTTCCTTAAAACAAGAGTTTATTATTATATCCTCT
		pFRSU-ΔribD-linear.FOR	TGGCATAGTTCAGCAACTAGGAACAATTAAAAAAA
		pFRSU-ΔribD-linear.REV	TTGCCCATTTATATTTACTTACAGTTAGGGCAG
	pFRSU-ribD	ribD.FOR	AATATAAATGGGCAAATGAAAAATATCGATAAATATTATATGCAACAAGCACTTACT
		ribD.REV	TGCTGAACTATGCCACTAAACATTAGAATTTTCCTTAAAACAAGAGTTTATTATTATATCCTCT
	pFRSU-ribDFT(56,61,62)	ribDI59TV61AG62V.FOR	ACAAAAGCGGTTGATAAAGCAAAAGGAGCTACAGCATACG
		ribDI59TV61AG62V.REV	ATCAACCGCTTTTGTCAGTGCATGAACCTCTGCATGTG
	pFRSU-ribDFT(80)	ribDH80C.FOR	TGTCACTGTGGAAGAACTCCTCCCTGTACTGATACTATAATCAAAG
		ribDH80C.REV	TCTTCCACAGTGACAGCATGGTTCTAGTGTTACGTATGC
	pFRSU-ribDFT(254)	ribDQ254R.FOR	TCTGCACGAGTAGCAACCAAGCTTAACCA
		ribDQ254R.REV	TGCTACTCGTGCAGAGATCTTTGAACAAACAAAAATC

## Sheet: Sheet1
1533-up-1.5.FOR	TAGAACTAGTGGATCCTAAAATAGTTTATAAATCCAGTAACAAAATAAAATATAGTCTGAT							slt欠損株作成用
1533-up-1.5.REV	TTTGAATAAATGATTTCAGAATTAGAAAATTATTTTACTAAAAATACTAACAT
1533-down-1.5.FOR	AATCATTTATTCAAATTCTTTTAAAAAGAATATTGTAAACCTGATGTGACAAA
1533-down-1.5.REV	GCAGCCCGGGGGATCcATACTTTTTAATATTCTCATAAGCATATTTTTCAGACCTTGC
59-up-1.5.FOR	TAGAACTAGTGGATCCTTGTTGATATTTTACAGTCAATACCAGTTCTGG
59-up-1.5.REV	TATTTAAATATAAAATCTCCTATGCCTTACATATTCATACTAAAACGATTTT
59-down-1.5.FOR	TTTTATATTTAAATATTTGCTGTTTAAAATTTTCTAAAAAAATAGTGACGAGA
59-down-1.5.REV	GCAGCCCGGGGGATCTTTGTTTTTTTATACCTGAATCAGCAAGTCCAAAATT
848-up-1.5k.FOR	TAGAACTAGTGGATCTGCAACTTTTCGTGATAATGATGATACTAATGCAG
848-up-1.5k.REV	TAAAGTGTTAAAGAAACAAAAATAAACCAAAAAAATATTTAAAAATTACATCATAAG
848-down-1.5k.FOR	TTCTTTAACACTTTAATAGATTTTATTTGTTGATATAACATTTAAATATAATTGGCC
848-down-1.5k.REV	GCAGCCCGGGGGATCTTACGTCAAGGTGAGCTTAAGAATATGGAAC
1533-check-forward	AAAGCAAATAGCAAAACTAGCTTTAGT							slt欠損株確認用
1533-check-reverse	caggaaactcacaaaattttgtcaca
59-check-forward	AACAAACTGTTCTGGCGCAG
59-check-reverse	agcagcgcgtccaatactaa
848-check-forward	GCGAAAGTTTTGTGCAAGCC
848-check-reverse	tcaaagaatcatggggagacagt
1533-up-2.0.FOR	TAGAACTAGTGGATCTCTGACACTGCTGATGGTAATGCAC							不使用
1533-up-2.0.REV	TTTGAATAAATGATTTCAGAATTAGAAAATTATTTTACTAAAAATACTAACAT
1533-down-2.0.FOR	AATCATTTATTCAAATTCTTTTAAAAAGAATATTGTAAACCTGATGTGACAAA
1533-down-2.0.REV	GCAGCCCGGGGGATCAATATTCTCAAAACTACTTTTAATAATCTCTTCAATAGCAATCTCT
59-up-2.0.FOR	TAGAACTAGTGGATCCAAGAAACACGCTCACCTGGAC
59-up-2.0.REV	TATTTAAATATAAAATCTCCTATGCCTTACATATTCATACTAAAACGATTTT
59-down-2.0.FOR	TTTTATATTTAAATATTTGCTGTTTAAAATTTTCTAAAAAAATAGTGACGAGA
59-down-2.0.REV	GCAGCCCGGGGGATCTAAGCTGCCCTCAAAAAGAATTATTGCC
848-up-2.0.FOR	TAGAACTAGTGGATCTGTAATCAAGGAGTAATCCAACTTCTAAGTGATCC
848-up-2.0.REV	TAAAGTGTTAAAGAAACAAAAATAAACCAAAAAAATATTTAAAAATTACATCATAAG
848-down-2.0.FOR	TTCTTTAACACTTTAATAGATTTTATTTGTTGATATAACATTTAAATATAATTGGCC
848-down-2.0.REV	GCAGCCCGGGGGATCTATTAGGTTACCTTGGGCTTGAGCG
pOM5-SLT.FOR	agCAAGGAGAAGTCAatgattaataaaaagttcataacaagttgtttattgattttatctagtac							bfrプロモーター用, 最終的にNPを使用したため不使用
pOM5-SLT.REV	tgatcttttctacggttattttctaaaactctgcttgtcagatatcttataattcaagaaat
pOM5-ABC.FOR	agCAAGGAGAAGTCAatgactaagaaaatatttacagtagaaaaagttaataaagagt
pOM5-ABC.REV	tgatcttttctacggctacattttcttgatatattccgcagcattttca
pOM5-ggt.FOR	agCAAGGAGAAGTCAatgcgtcgttttttgttatcttatacttattctgt
pOM5-ggt.REV	tgatcttttctacggttaataaccaatagctaatgcgctagctctgc
